# Supplementary material for: Changes in TP53 Gene, Telomere Length, and Mitochondrial DNA in Benign Prostatic Hyperplasia Patients
Source: Biomedicines. 2024 Oct 15;12(10):2349. doi: 10.3390/biomedicines12102349 (PMC11505421; doi:10.3390/biomedicines12102349)
Supplement: Supplementary file 1 [file biomedicines-12-02349-s001.zip]

Archive with 5 entries (5 files):
- Suppl.Figure_1.tiff
- Supplementary_Table_1_lab.pdf
- Supplementary_Table_2_lab.pdf
- Supplementary_Table_3_lab.pdf
- Supplementary_Table_4_lab.pdf
